# Supplementary material for: Acoustic Wave-Driven Liquid Metal Expansion
Source: Micromachines (Basel). 2022 Apr 28;13(5):685. doi: 10.3390/mi13050685 (PMC9142988; doi:10.3390/mi13050685)
Supplement: Supplementary file 1 [file micromachines-13-00685-s001.zip]

Archive with 2 entries (2 files):
- Video S1_expansion.mp4
- Video S2_Switching application.mp4
